# Supplementary material for: One-Lung Ventilation during Rigid Bronchoscopy Using a Single-Lumen Endotracheal Tube: A Descriptive, Retrospective Single-Center Study
Source: J Clin Med. 2023 Mar 21;12(6):2426. doi: 10.3390/jcm12062426 (PMC10057473; doi:10.3390/jcm12062426)
Supplement: Supplementary file 1 [file jcm-12-02426-s001.zip]

Archive with 1 entries (1 files):
- jcm-2259518-supplementary.docx
